# Supplementary material for: Influence of Contaminants Mercury and PAHs on Somatic Indexes of the European Hake (Merluccius merluccius, L. 1758)
Source: Animals (Basel). 2024 Oct 11;14(20):2938. doi: 10.3390/ani14202938 (PMC11503758; doi:10.3390/ani14202938)
Supplement: Supplementary file 1 [file animals-14-02938-s001.zip]

Archive with 1 entries (1 files):
- animals-3153956-supplementary.pdf
